# Supplementary material for: Gender Inequality in Managing Childhood Sleep: Which Parent Gets up at Night?
Source: Children (Basel). 2025 Apr 10;12(4):491. doi: 10.3390/children12040491 (PMC12025490; doi:10.3390/children12040491)
Supplement: Supplementary file 1 [file children-12-00491-s001.zip]

Archive with 1 entries (1 files):
- children-3542875-supplementary.pdf
